# Supplementary material for: Correction: Differential regulation of hair cell actin cytoskeleton mediated by SRF and MRTFB
Source: eLife. 2026 Jul 27;15:e112679. doi: 10.7554/eLife.112679 (PMC13405617; doi:10.7554/eLife.112679)
Supplement: Source data 2. [file elife-112679-data2.zip]

Archive with 1 entries (1 files):
- Source data 2.tif
